# Supplementary material for: Thiopurines’ Metabolites and Drug Toxicity: A Meta-Analysis
Source: J Clin Med. 2020 Jul 13;9(7):2216. doi: 10.3390/jcm9072216 (PMC7408995; doi:10.3390/jcm9072216)
Supplement: Supplementary file 1 [file jcm-09-02216-s001.zip]

Archive with 12 entries (12 files):
- Figure S1.tif
- Figure S2.tif
- Figure S3.tif
- Figure S4.tiff
- Figure S5a.tif
- Figure S5b.tif
- Figure S6.tiff
- Figure S7.tif
- Figure S8.tif
- Figure S9.tiff
- Table S1.docx
- Table S2.docx
